# Supplementary material for: Shared and Non-Shared sIgA-Coated and -Uncoated Bacteria in Intestine of Mother–Infant Pairs
Source: Int J Mol Sci. 2022 Aug 30;23(17):9873. doi: 10.3390/ijms23179873 (PMC9456154; doi:10.3390/ijms23179873)
Supplement: Supplementary file 1 [file ijms-23-09873-s001.zip]

Archive with 1 entries (1 files):
- ijms-1847955-supplementary.pdf
